# Supplementary material for: Clinician Recommendation for Hereditary Genetic Testing in Participants at Increased Risk for Hereditary Cancer
Source: Cancers (Basel). 2025 Jun 14;17(12):1994. doi: 10.3390/cancers17121994 (PMC12190242; doi:10.3390/cancers17121994)
Supplement: Supplementary file 1 [file cancers-17-01994-s001.zip]

Archive with 1 entries (1 files):
- cancers-3593172-supplementary.pdf
